# Supplementary material for: Clustered intergenic region sequences as predictors of factor H Binding Protein expression patterns and for assessing Neisseria meningitidis strain coverage by meningococcal vaccines
Source: PLoS One. 2018 May 30;13(5):e0197186. doi: 10.1371/journal.pone.0197186 (PMC5976157; doi:10.1371/journal.pone.0197186)
Supplement: S4 Table — This file contains a spreadsheet that identifies the position of each polymorphic nucleotide in the fHbp IGR and the variable region code for these polymorphisms. (XLSX) [file pone.0197186.s011.xlsx]

## Sheet: Sheet1
Nucleotide position in IGR alignment	Polymorphism code	Variable region group	Code		Insertion element
			0	1	N
8	P1	V1	C	A	N
9	P2	V2	C	T	N
35	P3	V3	C	T	N
36	P4	V3	C	T	N
43	P5	V5	G	A	N
46	P6	V5	A,G	T	N
46	P6_2	V6	T,A	G	N
85	P7	V7	A	G	N
90	P8	V8	G	A	N
92	P9	V9	A	-	N
105	P10	V5	G	A	N
106	P11	V5	C	T	N
113	P12	V8	A	G	N
115	P13	V5	C	T	N
120	P14	V8	A	T	N
122	P15	V15	-	A	Y
123	P16	V15	-	T	Y
124	P17	V15	-	A	Y
125	P18	V15	-	T	Y
126	P19	V15	-	T	Y
127	P20	V15	-	G	Y
128	P21	V15	-	A	Y
129	P22	V15	-	G	Y
130	P23	V15	-	A	Y
131	P24	V15	-	C	Y
132	P25	V15	-	C	Y
133	P26	V15	-	T	Y
134	P27	V15	-	T	Y
135	P28	V15	-	T	Y
136	P29	V15	-	G	Y
137	P30	V15	-	C	Y
138	P31	V15	-	A	Y
139	P32	V15	-	A	Y
140	P33	V15	-	T	Y
141	P34	V15	-	A	Y
142	P35	V15	-	A	Y
143	P36	V15	-	C	Y
144	P37	V15	-	A	Y
145	P38	V15	-	T	Y
146	P39	V15	-	A	Y
147	P40	V15	-	G	Y
148	P41	V15	-	G	Y
149	P42	V15	-	T	Y
150	P43	V15	-	T	Y
151	P44	V15	-	A	Y
152	P45	V15	-	C	Y
153	P46	V15	-	T	Y
154	P47	V15	-	A	Y
155	P48	V15	-	A	Y
156	P49	V15	-	A	Y
157	P50	V15	-	A	Y
158	P51	V15	-	T	Y
159	P52	V15	-	T	Y
160	P53	V15	-	T	Y
161	P54	V15	-	T	Y
162	P55	V15	-	A	Y
163	P56	V15	-	T	Y
164	P57	V15	-	G	Y
165	P58	V15	-	C	Y
166	P59	V15	-	T	Y
167	P60	V15	-	C	Y
168	P61	V15	-	A	Y
169	P62	V15	-	A	Y
170	P63	V15	-	T	Y
171	P64	V15	-	C	Y
172	P65	V15	-	T	Y
173	P66	V15	-	C	Y
174	P67	V15	-	A	Y
175	P68	V15	-	T	Y
176	P69	V15	-	T	Y
177	P70	V15	-	T	Y
178	P71	V15	-	T	Y
179	P72	V15	-	C	Y
180	P73	V15	-	A	Y
181	P74	V15	-	A	Y
182	P75	V15	-	A	Y
183	P76	V15	-	A	Y
184	P77	V15	-	T	Y
185	P78	V15	-	G	Y
186	P79	V15	-	C	Y
187	P80	V15	-	A	Y
188	P81	V15	-	A	Y
189	P82	V15	-	A	Y
190	P83	V15	-	A	Y
191	P84	V15	-	C	Y
192	P85	V15	-	T	Y
193	P86	V15	-	T	Y
194	P87	V15	-	T	Y
195	P88	V15	-	T	Y
196	P89	V15	-	C	Y
197	P90	V15	-	T	Y
198	P91	V15	-	G	Y
199	P92	V15	-	A	Y
200	P93	V15	-	T	Y
201	P94	V15	-	T	Y
202	P95	V15	-	T	Y
203	P96	V15	-	T	Y
204	P97	V15	-	T	Y
205	P98	V15	-	C	Y
206	P99	V15	-	C	Y
207	P100	V15	-	T	Y
208	P101	V15	-	A	Y
209	P102	V15	-	C	Y
210	P103	V15	-	T	Y
211	P104	V15	-	T	Y
212	P105	V15	-	T	Y
213	P106	V15	-	T	Y
214	P107	V15	-	T	Y
215	P108	V15	-	G	Y
216	P109	V15	-	C	Y
217	P110	V15	-	T	Y
218	P111	V15	-	C	Y
219	P112	V15	-	A	Y
220	P113	V15	-	A	Y
221	P114	V15	-	T	Y
222	P115	V15	-	A	Y
223	P116	V15	-	T	Y
224	P117	V15	-	T	Y
225	P118	V15	-	A	Y
226	P119	V15	-	G	Y
227	P120	V15	-	G	Y
228	P121	V15	-	A	Y
229	P122	V15	-	A	Y
230	P123	V15	-	G	Y
231	P124	V15	-	G	Y
232	P125	V15	-	T	Y
233	P126	V15	-	T	Y
234	P127	V15	-	T	Y
235	P128	V15	-	T	Y
236	P129	V15	-	T	Y
237	P130	V15	-	A	Y
238	P131	V15	-	G	Y
239	P132	V15	-	G	Y
240	P133	V15	-	C	Y
241	P134	V15	-	A	Y
242	P135	V15	-	A	Y
243	P136	V15	-	T	Y
244	P137	V15	-	T	Y
245	P138	V15	-	G	Y
246	P139	V15	-	A	Y
247	P140	V15	-	A	Y
248	P141	V15	-	A	Y
249	P142	V15	-	A	Y
250	P143	V15	-	T	Y
251	P144	V15	-	T	Y
252	P145	V15	-	T	Y
253	P146	V15	-	T	Y
254	P147	V15	-	T	Y
255	P148	V15	-	T	Y
256	P149	V15	-	G	Y
257	P150	V15	-	G	Y
258	P151	V15	-	C	Y
259	P152	V15	-	G	Y
260	P153	V15	-	C	Y
261	P154	V15	-	A	Y
262	P155	V15	-	T	Y
263	P156	V15	-	T	Y
264	P157	V15	-	T	Y
265	P158	V15	-	T	Y
266	P159	V15	-	T	Y
267	P160	V15	-	A	Y
268	P161	V15	-	T	Y
269	P162	V15	-	G	Y
270	P163	V15	-	C	Y
271	P164	V15	-	G	Y
272	P165	V15	-	T	Y
273	P166	V15	-	C	Y
274	P167	V15	-	A	Y
275	P168	V15	-	A	Y
276	P169	V15	-	A	Y
277	P170	V15	-	T	Y
278	P171	V15	-	T	Y
279	P172	V15	-	T	Y
280	P173	V15	-	C	Y
281	P174	V15	-	G	Y
282	P175	V15	-	T	Y
283	P176	V15	-	T	Y
284	P177	V15	-	A	Y
285	P178	V15	-	A	Y
286	P179	V15	-	C	Y
287	P180	V15	-	A	Y
288	P181	V15	-	G	Y
289	P182	V15	-	A	Y
290	P183	V15	-	C	Y
291	P184	V15	-	T	Y
292	P185	V15	-	A	Y
293	P186	V15	-	T	Y
294	P187	V15	-	T	Y
295	P188	V15	-	T	Y
296	P189	V15	-	T	Y
297	P190	V15	-	T	Y
298	P191	V15	-	G	Y
299	P192	V15	-	C	Y
300	P193	V15	-	A	Y
301	P194	V15	-	A	Y
302	P195	V15	-	A	Y
303	P196	V15	-	G	Y
304	P197	V15	-	G	Y
305	P198	V15	-	T	Y
306	P199	V15	-	C	Y
307	P200	V15	-	T	Y
308	P201	V15	-	C	Y
313	P202	V202	T	C	N
324	P203	V5	T	C	N
338	P204	V204	T	C	N
